# Supplementary material for: Silencing of the Prophenoloxidase Gene BtPPO1 Increased the Ability of Acquisition and Retention of Tomato chlorosis virus by Bemisia tabaci
Source: Int J Mol Sci. 2022 Jun 11;23(12):6541. doi: 10.3390/ijms23126541 (PMC9223377; doi:10.3390/ijms23126541)
Supplement: Supplementary file 1 [file ijms-23-06541-s001.zip › Table S1.xlsx]

## Sheet: Sheet1
Number	Name	Primer sequence
Full length primer
1	BtPPO1-F	ATGTCTCAGACCCAAGGTGG
	BtPPO1-R	CTACTCGACTGATCTGCTACCACTC
2	BtPPO2-F	ATGAACATTATTAATAAGTTGTCTTTACTGGC
	BtPPO2-R	TCAGCGAGATCCGTCGAAT
qPCR primer
3	SDHA-F	GCGACTGATTCTTCTCCTGC
	SDHA-R	TGGTGCCAACAGATTAGGTGC
4	EF-1a-F	TAGCCTTGTGCCAATTTCCG
	EF-1a-R	CCTTCAGCATTACCGTCC
5	HSP90-F	ATCGCCAAATCTGGAACTAAAGC
	HSP90-R	GTGTTTTGAGACGACTGTGACGGTG
6	Actin-F	TCTTCCAGCCATCCTTCTTG
	Actin-R	CGGTGATTTCCTTCTGCATT
7	NADH-F	ATAGTTGGCTGTAGAACCAGAGTG
	NADH-R	ACACGAAGGGAAGAGCACATA
8	BtPPO1-qF1	TGGATGAAGCCAAAGGAATC
	BtPPO1-qR1	AGTTGGGTCTCCCATCACAG
9	BtPPO2-qF1	CCACAGCAAACGACTTCAAA
	BtPPO2-qR1	AACTCCCCTCGTCGATTTTT
10	ToCV-RNA2-qS6	CTTTCTGGATGGTTTGCGGC
	ToCV-RNA2-qA6	TCCCCAACCAATGGTCGTTT
dsRNA primer
11	dsBtPPO1-F	taatacgactcactatagggGAGAAGAGGCGATCGTTGTC
	dsBtPPO1-R	taatacgactcactatagggTCGATTCCTTTGGCTTCATC
12	dsBtPPO2-F	taatacgactcactatagggGGGGAGATCATACCCCCTAA
	dsBtPPO2-R	taatacgactcactatagggGCCATCGGTAGAAAACAGGA
13	dsEGFP-F1	taatacgactcactatagggCCTGAAGTTCATCTGCACCA
	dsEGFP-R1	taatacgactcactatagggTGCTCAGGTAGTGGTTGTCG
Probe
14	ToCV	5'cy5-GACCGTTAGATGATGGCGTAG
15	BtPPO1	5'cy3-AAGCTCTTCAGTCCCATGAGGATAGAAA
