# Supplementary material for: Silencing of the Prophenoloxidase Gene BtPPO1 Increased the Ability of Acquisition and Retention of Tomato chlorosis virus by Bemisia tabaci
Source: Int J Mol Sci. 2022 Jun 11;23(12):6541. doi: 10.3390/ijms23126541 (PMC9223377; doi:10.3390/ijms23126541)
Supplement: Supplementary file 1 [file ijms-23-06541-s001.zip › Table S2.xlsx]

## Sheet: BtPPO1 in acquirsiton of ToCV
Sample name	SDHA	EF	ToCV	PPO1
PPO1-ToCV24h-1	19.32	16.49	18.43	22.09
PPO1-ToCV24h-2	18.94	17.15	20.02	22.94
PPO1-ToCV24h-3	19.08	16.64	19.17	22.81
PPO1-ToCV24h-4	19.33	16.31	17.19	22.8
PPO1-ToCV24h-5	19.56	16.24	18.39	22.44
PPO1-ToCV24h-6	18.4	16.07	18.24	22.09
PPO1-ToCV24h-7	18.48	16.04	17.42	21.53
PPO1-ToCV24h-8	18.91	16.29	18.44	22.1
EGFP-ToCV24h-1	19.49	16.73	19.7	21.43
EGFP-ToCV24h-2	18.97	16.52	20.36	22
EGFP-ToCV24h-3	19.11	16.88	21.05	22.07
EGFP-ToCV24h-4	19.52	16.38	17.83	22.68
EGFP-ToCV24h-5	19.75	16.92	19.1	22.53
EGFP-ToCV24h-6	18.93	16.14	19.33	21.93
EGFP-ToCV24h-7	18.64	16.12	18.18	21.31
EGFP-ToCV24h-8	18.3	15.99	19.27	21
																			0.840896
																			0.787308

## Sheet: BtPPO1 in retention of ToCV
	SDHA	EF	ToCV	PPO1
ToCV48h-PPO1-1	20.11	17.69	23.81	23.89
ToCV48h-PPO1-2	20.05	17.76	22.95	23.42
ToCV48h-PPO1-3	19.83	16.2	20.23	22.26
ToCV48h-PPO1-4	19.48	16.38	20.56	22.11
ToCV48h-PPO1-5	19.73	16.25	22.7	22.85
ToCV48h-PPO1-6	20.14	16.62	23.06	24.71
ToCV48h-PPO1-7	20.45	16.74	20.89	24.35
ToCV48h-PPO1-8	20.42	16.64	21.34	24.32
ToCV48h-PPO1-9	20.43	16.66	21.49	24.33
ToCV48h-EGFP-1	20.4	18.08	24.9	23.33
ToCV48h-EGFP-2	20.1	17.85	25.58	23.27
ToCV48h-EGFP-3	20.25	16.47	21.08	22.46
ToCV48h-EGFP-4	20.14	16.27	21.39	21.52
ToCV48h-EGFP-5	19.6	16.4	24.81	21.89
ToCV48h-EGFP-6	19.32	16.29	23.96	21.19
ToCV48h-EGFP-7	19.79	16.52	23.83	22.43
ToCV48h-EGFP-8	20.08	16.71	24.18	23.04
ToCV48h-EGFP-9	19.72	16.35	24.37	21.95

## Sheet: BtPPO2 in acquirsiton of ToCV
	SDHA	EF	ToCV	PPO2
EGFP-ToCV24h-1	19.66	17.33	23.61	26.8
EGFP-ToCV24h-2	19.64	17.12	23.28	26.1
EGFP-ToCV24h-3	19.98	17.35	23.87	26.48
EGFP-ToCV24h-4	19.66	17.34	23.61	26.73
EGFP-ToCV24h-5	20.07	17.26	23.37	26.42
EGFP-ToCV24h-6	20.09	17.31	23.89	26.2
PPO2-ToCV24h-1	19.59	17.27	23.48	26.98
PPO2-ToCV24h-2	19.6	16.91	23.15	26.44
PPO2-ToCV24h-3	19.54	17.59	23.79	26.89
PPO2-ToCV24h-4	19.37	17.17	23.64	26.91
PPO2-ToCV24h-5	19.53	17.09	23.25	26.29
PPO2-ToCV24h-6	19.57	17.62	24.06	26.9

## Sheet: BtPPO2 in retention of ToCV
	SDHA	EF	ToCV	PPO2
ToCV48h-PPO2-1	21.21	19.43	25.55	27.82
ToCV48h-PPO2-2	21	18.82	25.25	27.13
ToCV48h-PPO2-3	21.03	18.39	25.16	27.31
ToCV48h-PPO2-4	20.78	18.64	25.31	27.21
ToCV48h-PPO2-5	20.36	18.08	24.38	26.81
ToCV48h-PPO2-6	21.34	18.29	25.51	27.12
ToCV48h-EGFP-1	20.45	18.17	24.47	27.29
ToCV48h-EGFP-2	21.12	18.7	24.87	28.05
ToCV48h-EGFP-3	20.71	18.49	25.95	27.22
ToCV48h-EGFP-4	20.74	19.02	25.36	28.39
ToCV48h-EGFP-5	20.42	18.64	25.66	27.61
ToCV48h-EGFP-6	21.41	18.82	25.27	28.55

## Sheet: BtPPO1 Spatial-temporal express
	SDHA	EF	PPO1
E	24.22	19.36	27.01				SDHA	EF	PPO1
E	23.6	18.63	24.87			Head-1	22.35	21.37	23.49
E	24.77	21.48	25.84			Head-2	22.44	20.83	23.69
N1	25.28	21.58	26			Head-3	21.7	20.86	23.09
N1	20.92	17.12	21.77			Head-4	23.94	22.59	25.19
N1	22.39	18.65	23.68			Thorax-1	19.32	20.07	22.59
N2-3	20.5	16.62	20.86			Thorax-2	19.42	19.76	22.09
N2-3	20.98	16.76	21.22			Thorax-3	18.48	18	20.64
N2-3	20.56	16.46	20.54			Thorax-4	19.66	18.81	21.68
N4	19.6	17.06	21.89			Abdomen-1	22.65	18.69	21.64
N4	19.85	17.47	21.71			Abdomen-2	22.06	18.29	21.12
N4	21.27	19.12	23.71			Abdomen-3	23.19	20.04	22.96
Female	20.87	18.09	22.04			Abdomen-4	23.34	19.41	22.54
Female	23.41	20.09	24.64
Female	23.61	20.36	24.92
male	19.54	19.65	23.88
male	19.61	19.5	23.69
male	21.04	21.02	26.23

## Sheet: BtPPO2 Spatial-temporal express
	SDHA	EF	PPO2
E	24.22	19.36	25.44
E	23.6	18.63	25.06
E	24.77	21.48	24.71				SDHA	EF	PPO2
N1	22.41	18.98	25.03			Head-1	22.35	21.37	24.98
N1	22.03	18.09	24.61			Head-2	22.44	21.12	24.01
N1	22.39	18.65	24.93			Head-3	22.44	20.83	23.79
N2-3	20.98	16.76	23.53			Head-4	21.7	20.86	23.93
N2-3	22.19	18.26	24.97			Thorax-1	19.32	20.07	24.77
N2-3	21.22	16.92	24.54			Thorax-2	19.42	19.76	24.91
N4	19.6	17.06	25.05			Thorax-3	18.48	18	23.7
N4	19.85	17.47	25.01			Thorax-4	19.66	18.81	23.85
N4	21.27	19.12	25.17			Abdomen-1	22.65	18.69	24.36
Female	23.09	19.57	24.89			Abdomen-2	22.06	18.29	23.95
Female	23.41	20.09	24.74			Abdomen-3	23.19	20.04	24.6
Female	23.61	20.36	25.03			Abdomen-4	23.16	19.56	23.69
male	19.54	19.65	25.41
male	19.61	19.5	23.65
male	21.04	21.02	25.06

## Sheet: BtPPO1 expression after ToCV 
	SDHA	EF	PPO1				SDHA	EF	PPO1
CK-12h-1	19.93	17.6	22.59			CK-24h-1	19.62	17.38	21.95
CK-12h-2	19.8	17.25	23.12			CK-24h-2	19.93	17.24	22.45
CK-12h-3	19.47	17.09	22.35			CK-24h-3	19.72	17.39	21.81
CK-12h-4	20.14	17.51	22.14			CK-24h-4	19.78	18.14	22.84
ToCV-12h-1	19.26	17.12	20.99			ToCV-24h-1	19.58	17.57	21.32
ToCV-12h-2	19.1	17.07	22			ToCV-24h-2	19.18	17.23	20.8
ToCV-12h-3	19.68	17.09	21.67			ToCV-24h-3	19.56	17.19	21.21
ToCV-12h-4	19.56	17.39	21.57			ToCV-24h-4	19.95	17.75	21.79

## Sheet: BtPPO2 expression after ToCV 
	SDHA	EF	PPO2			SDHA	EF	PPO2
CK-12h-1	19.93	17.6	24.93		CK-24h-1	19.75	17.52	26.26
CK-12h-2	19.8	17.25	25.18		CK-24h-2	19.62	17.38	26.73
CK-12h-3	20.14	17.51	25.19		CK-24h-3	19.72	17.39	25.8
CK-12h-4	19.2	17.02	24.35		CK-24h-4	19.78	18.14	26.2
ToCV-12h-1	19.26	17.12	24.46		ToCV-24h-1	18.96	17.03	25.64
ToCV-12h-2	19.1	17.07	24.31		ToCV-24h-2	19.58	17.57	26.3
ToCV-12h-3	19.56	17.39	24.5		ToCV-24h-3	19.56	17.19	25.51
ToCV-12h-4	19.35	16.74	24.29		ToCV-24h-4	19.95	17.75	26.22

## Sheet: selection of the reference gene
Sample name	gene name	CT value
He-12-1	Actin	14.58
He-12-2	Actin	15.06
He-12-3	Actin	14.98
He-12-4	Actin	14.7
He-12-5	Actin	14.88
He-12-6	Actin	14.63
He-24-1	Actin	15.32
He-24-2	Actin	15.86
He-24-3	Actin	16.02
He-24-4	Actin	16.1
He-24-5	Actin	15.73
He-24-6	Actin	15.27
He-48-1	Actin	16.13
He-48-2	Actin	16.07
He-48-3	Actin	16.33
He-48-4	Actin	16.45
He-48-5	Actin	15.97
He-48-6	Actin	16.48
To-12-1	Actin	14.57
To-12-2	Actin	15.4
To-12-3	Actin	15.01
To-12-4	Actin	14.8
To-12-5	Actin	15.23
To-12-6	Actin	14.89
To-24-1	Actin	15.18
To-24-2	Actin	15.39
To-24-3	Actin	15.69
To-24-4	Actin	15.07
To-24-5	Actin	15.98
To-24-6	Actin	15.18
To-48-1	Actin	16.38
To-48-2	Actin	16.19
To-48-3	Actin	16.68
To-48-4	Actin	16.38
To-48-5	Actin	16.12
To-48-6	Actin	16.03
He-12-1	EF	14.12
He-12-2	EF	14.5
He-12-3	EF	14.06
He-12-4	EF	14.04
He-12-5	EF	14.58
He-12-6	EF	14.16
He-24-2	EF	14.8
He-24-3	EF	14.53
He-24-4	EF	14.52
He-24-5	EF	14.56
He-24-6	EF	14.6
He-48-1	EF	14.25
He-48-2	EF	14.02
He-48-3	EF	14.45
He-48-4	EF	14.27
He-48-5	EF	14.17
He-48-6	EF	14.31
To-12-1	EF	14.38
To-12-2	EF	14.06
To-12-3	EF	14.22
To-12-4	EF	14.37
To-12-5	EF	14.17
To-12-6	EF	14.57
To-24-1	EF	14.09
To-24-2	EF	14.7
To-24-3	EF	14.49
To-24-4	EF	14.18
To-24-5	EF	14.04
To-24-6	EF	14.19
To-48-1	EF	14.12
To-48-2	EF	14.01
To-48-3	EF	14.53
To-48-4	EF	14.57
To-48-5	EF	14.19
To-48-6	EF	14.19
He-24-1	EFR	14.03
He-12-1	HSP90	17.03
He-12-2	HSP90	17.31
He-12-3	HSP90	17.08
He-12-4	HSP90	17.08
He-12-5	HSP90	17.47
He-12-6	HSP90	17.17
He-24-1	HSP90	16.79
He-24-2	HSP90	17.23
He-24-3	HSP90	17.15
He-24-4	HSP90	16.84
He-24-5	HSP90	16.88
He-24-6	HSP90	16.42
He-48-1	HSP90	16.4
He-48-2	HSP90	16.72
He-48-3	HSP90	16.76
He-48-4	HSP90	17.08
He-48-5	HSP90	16.39
He-48-6	HSP90	16.52
To-12-1	HSP90	16.97
To-12-2	HSP90	16.36
To-12-3	HSP90	16.89
To-12-4	HSP90	16.87
To-12-5	HSP90	17.28
To-12-6	HSP90	16.86
To-24-1	HSP90	16.56
To-24-2	HSP90	17.08
To-24-3	HSP90	17.2
To-24-4	HSP90	16.27
To-24-5	HSP90	16.52
To-24-6	HSP90	16.94
To-48-1	HSP90	16.5
To-48-2	HSP90	16.11
To-48-3	HSP90	17.03
To-48-4	HSP90	16.68
To-48-5	HSP90	16.25
To-48-6	HSP90	16.2
He-12-1	NADH	26.9
He-12-2	NADH	28.28
He-12-3	NADH	26.94
He-12-4	NADH	27.86
He-12-5	NADH	27.23
He-12-6	NADH	28.66
He-24-1	NADH	27.29
He-24-2	NADH	27.26
He-24-3	NADH	28.18
He-24-4	NADH	26.33
He-24-5	NADH	27.76
He-24-6	NADH	27.84
He-48-1	NADH	27.97
He-48-2	NADH	28.13
He-48-3	NADH	27.72
He-48-4	NADH	27.75
He-48-5	NADH	27.03
He-48-6	NADH	27.74
To-12-1	NADH	27.54
To-12-2	NADH	27.98
To-12-3	NADH	27
To-12-4	NADH	27.44
To-12-5	NADH	27.55
To-12-6	NADH	26.36
To-24-1	NADH	27.37
To-24-2	NADH	28.14
To-24-3	NADH	27.76
To-24-4	NADH	27.29
To-24-5	NADH	28.18
To-24-6	NADH	29.35
To-48-1	NADH	27.81
To-48-2	NADH	27.92
To-48-3	NADH	27.99
To-48-4	NADH	27.55
To-48-5	NADH	27.52
To-48-6	NADH	27.07
He-12-1	SDHA	17.02
He-12-2	SDHA	17.26
He-12-3	SDHA	17.04
He-12-4	SDHA	17.14
He-12-5	SDHA	17.33
He-12-6	SDHA	17.17
He-24-1	SDHA	17.24
He-24-2	SDHA	17.8
He-24-3	SDHA	17.94
He-24-4	SDHA	17.72
He-24-5	SDHA	17.36
He-24-6	SDHA	17.34
He-48-1	SDHA	17.46
He-48-2	SDHA	17.2
He-48-3	SDHA	17.76
He-48-4	SDHA	17.93
He-48-5	SDHA	17.45
He-48-6	SDHA	17.62
To-12-1	SDHA	17.36
To-12-2	SDHA	17.28
To-12-3	SDHA	17.41
To-12-4	SDHA	17.36
To-12-5	SDHA	17.4
To-12-6	SDHA	17.54
To-24-1	SDHA	17.2
To-24-2	SDHA	17.54
To-24-3	SDHA	17.66
To-24-4	SDHA	17.02
To-24-5	SDHA	17.46
To-24-6	SDHA	17.41
To-48-1	SDHA	17.52
To-48-2	SDHA	17.29
To-48-3	SDHA	18.02
To-48-4	SDHA	17.55
To-48-5	SDHA	17.63
To-48-6	SDHA	17.29
